# Supplementary material for: Distinct genomic features across cytolytic subgroups in skin melanoma
Source: Cancer Immunol Immunother. 2021 Mar 29;70(11):3137–54. doi: 10.1007/s00262-021-02918-3 (PMC8505325; doi:10.1007/s00262-021-02918-3)
Supplement: Supplementary file 1 — Supplementary file1 (XLSX 9 kb) [file 262_2021_2918_MOESM1_ESM.xlsx]

## Sheet: Suppl. Table 2
		skin melanoma
		GZMA	PRF1
Antibody staining	High
	Medium	1/12
	Low	6/12
	Not detected	5/12	11/11
Intensity	Strong
	Moderate	2/12
	Weak	7/12
	Negative	3/12	11/11
Quantity	>75%
	75-25%	6/12
	>25%	2/12
	Rare	1/12
	Negative	3/12	11/11
Location	Cytoplasmic/membranous,nuclear	1/12
	Cytoplasmic/membranous	3/12
	Nuclear	5/12
	None	3/12	11/11
